# Supplementary material for: Effects of Pre-Treatment Using Plasma on the Antibacterial Activity of Mushroom Surfaces
Source: Foods. 2021 Aug 15;10(8):1888. doi: 10.3390/foods10081888 (PMC8394274; doi:10.3390/foods10081888)
Supplement: Supplementary file 1 [file foods-10-01888-s001.zip]

Archive with 2 entries (2 files):
- 20210617 Mitra et al Supplementary R2.pdf
- Supplementary Table S1.xlsx
